# Supplementary material for: Biocontrol Potential of Bacillus stercoris Strain DXQ-1 Against Rice Blast Fungus Guy11
Source: Microorganisms. 2025 Jun 30;13(7):1538. doi: 10.3390/microorganisms13071538 (PMC12300960; doi:10.3390/microorganisms13071538)
Supplement: Supplementary file 1 [file microorganisms-13-01538-s001.zip]

Archive with 4 entries (4 files):
- Figure S1.jpg
- Figure S2.jpg
- Figure S3.jpg
- Supplementary Tables S1-S3.pdf
